# Supplementary material for: The influence of pediatric cancer treatment on taste perception and food hedonics: a systematic review
Source: Nutr Rev. 2024 Jan 10;82(12):1741–55. doi: 10.1093/nutrit/nuad162 (PMC11551449; doi:10.1093/nutrit/nuad162)
Supplement: nuad162_Supplementary_Data [file nuad162_supplementary_data.zip]

Archive with 3 entries (2 files):
- nuad162_Supplementary_Data/
- nuad162_Supplementary_Data/Curtis_Supplementary Table 1_PRISMA_2020_checklist.docx
- nuad162_Supplementary_Data/Curtis_Supplementary Table2_3.docx
